# Supplementary material for: HDAC5 deficiency induces intrinsic resistance to KRAS inhibition by disrupting c-Myc acetylation-ubiquitination homeostasis
Source: J Clin Invest. 2025 Dec 11;136(3):e195814. doi: 10.1172/JCI195814 (PMC12867140; doi:10.1172/JCI195814)
Supplement: Supporting data values [file jci-136-195814-s049.xlsx]

## Sheet: Figure 1
Figure 1B								Figure 1C											Figure 1E
IC50:PANC-1（μm）	shNC#1	shNC#2	shHDAC5#1	shHDAC5#1	shHDAC5#2	shHDAC5#2		PANC-1：MRTX1133（n=μm）/Cell Viability（%）	shNC			shHDAC5#1			shHDAC5#2				Relative survical	shNC+Vehicle			shNC+MRTX1133			shHDAC5+Vehicle			shHDAC5+MRTX1133
MRTX-1133	12.06	13.02	43.41	44.21	38.45	39.55		0	100	100	100	100	100	100	100	100	100		PANC-1	1.004	1.027	0.968	0.263	0.292	0.187	1.849	1.887	1.716	1.687	1.79	1.913
HRS-4642	1.34	1.55	3.82	4.21	3.21	3.44		0.1	100.118	101.968	98.3538	99.9501	99.2303	99.5568	103.3	102.893	98.2059		AsPC-1	1.021	1.004	0.976	0.253	0.188	0.241	1.614	1.711	1.634	1.381	1.338	1.554
TH-Z816	2.53	2.86	7.51	7.03	6.78	6.42		1	92.3026	97.5693	87.0656	95.0621	99.6408	99.9015	99.95	98.6533	95.2329
RMC9805	3.21	3.44	9.56	10.11	7.89	8.12		10	64.8289	61.6295	59.2566	92.1691	87.4287	94.6329	93.7997	97.955	96.2069
GFH-375	4.22	4.01	11.21	12.55	10.88	11.01		20	39.25	40.9684	32.6235	76.4077	81.7845	76.365	67.4482	75.8091	65.6054		Figure 1F
IC50:AsPC-1（nm）	shNC#1	shNC#2	shHDAC5#1	shHDAC5#1	shHDAC5#2	shHDAC5#2		40	13.7303	15.3302	22.6287	59.3992	53.4094	51.4006	47.8471	51.1195	44.5894		PANC-1(450nmOD)
MRTX-1133	3.18	4.21	14.55	16.22	14.21	13.21		80	-0.243421	-2.84226	-3.41651	34.3605	29.293	33.3297	22.8457	29.4724	26.495		Day	shNC+Vehicle			shNC+MRTX1133			shHDAC5+Vehicle			shHDAC5+MRTX1133
HRS-4642	23.21	24.52	68.79	70.21	60.21	61.88		100	-9.77632	-2.61076	-4.41599	7.57593	13.0274	13.0922	7.14484	5.73044	9.06709		0	0.119	0.119	0.12	0.116	0.119	0.12	0.118	0.12	0.122	0.12	0.117	0.118
TH-Z816	8.63	8.55	32.56	31.23	31.22	30.18		150	-7.28947	-6.60408	-7.53201	0.19397	0.302166	1.22552	1.74454	1.14165	1.78836		1	0.172	0.183	0.155	0.129	0.136	0.121	0.315	0.309	0.287	0.253	0.225	0.274
RMC9805	4.55	5.02	24.43	25.11	21.55	20.76		AsPC-1：MRTX1133（n=nm）/Cell Viability（%）	shNC			shHDAC5#1			shHDAC5#2				2	0.257	0.274	0.307	0.131	0.133	0.144	0.622	0.541	0.659	0.413	0.574	0.588
GFH-375	2.92	3.04	9.05	9.35	8.87	8.64		0	100	100	100	100	100	100	100	100	100		3	0.357	0.458	0.474	0.144	0.137	0.153	1.039	0.883	0.949	0.707	0.814	0.865
								0.01	103.11	100.844	100.764	109.727	102.856	98.2261	99.4624	104.918	97.6024		4	0.583	0.587	0.771	0.252	0.176	0.184	1.349	1.351	1.277	1.232	1.225	1.116
								0.1	95.3347	89.6104	98.2803	95.938	99.5411	94.6782	96.5787	105.464	98.2517		5	0.987	1.142	1.055	0.336	0.242	0.258	1.742	1.615	1.605	1.622	1.405	1.531
								1	81.474	79.2857	70.4459	94.0139	95.6655	89.5084	95.2102	89.6175	97.0529		AsPC-1(450nmOD)
								5	42.9344	47.7273	50.4459	83.2175	88.8832	85.0988	79.0323	75.2111	82.967		Day	shNC+Vehicle			shNC+MRTX1133			shHDAC5+Vehicle			shHDAC5+MRTX1133
								10	18.3908	27.2727	16.4968	67.985	64.1509	71.9716	57.0381	60.0099	53.1968		0	0.197	0.202	0.171	0.202	0.185	0.198	0.196	0.198	0.201	0.198	0.195	0.197
								15	9.73631	3.8961	7.00637	42.7044	38.2968	35.4283	32.9423	39.0462	35.6144		1	0.289	0.295	0.324	0.262	0.255	0.245	0.344	0.434	0.356	0.385	0.319	0.322
								20	-5.47667	-3.24675	-1.1465	27.0978	32.3814	25.5449	25.0244	18.9767	17.8322		2	0.316	0.377	0.486	0.293	0.317	0.304	0.536	0.621	0.586	0.534	0.466	0.459
								30	-4.32725	-4.87013	-2.03822	7.85676	18.7149	12.7724	3.91007	15.3502	6.39361		3	0.51	0.521	0.595	0.318	0.357	0.409	0.849	0.939	0.738	0.699	0.784	0.686
																			4	0.839	0.853	0.683	0.359	0.417	0.463	1.272	1.256	1.153	1.142	1.05	1.048
																			5	1.239	1.168	1.051	0.423	0.458	0.524	1.887	1.716	1.535	1.704	1.522	1.594
																			Figure 1G	Relative Size	1	2	3	4	5
																			PDO#1	Vehicle	0.925472	0.861113	1.21768	0.932872	1.06286
																				MRTX1133	0.187453	0.14098	0.155078	0.195264	0.148029
																			PDO#2	Vehicle	2.11697	2.15669	2.07042	1.89796	1.73894
																				MRTX1133	1.84132	2.06589	1.98325	1.89015	1.85842

## Sheet: Figure 2
Figure 2A	Tumor Mass（g）	1	2	3	4	5
Hdac5(WT)	Vehicle	0.94	0.75	0.82	0.79	1.03
	MRTX1133	0.26	0.19	0.13	0.22	0.11
Hdac5(KO)	Vehicle	1.56	1.32	1.55	1.65	1.43
	MRTX1133	1.12	0.98	1.25	1.23	1.59
Figure 2D	HDAC5（H-Score）	1			2			3			4			5
Hdac5(WT)	Vehicle	1.94	2.67	2.55	2.34	1.54	2.19	2.64	2.43	1.78	2.44	1.89	2.58	2.26	1.34	2.03
	MRTX1133	2.34	2.07	1.43	2.62	1.72	2.89	1.97	2.14	2.61	2.28	1.82	1.51	2.45	1.65	2.11
Hdac5(KO)	Vehicle	0.14	0.09	0.18	0.41	0.26	0.41	0.17	0.25	0.17	0.07	0.22	0.18	0.43	0.31	0.27
	MRTX1133	0.09	0.31	0.11	0.28	0.11	0.21	0.36	0.25	0.33	0.41	0.13	0.29	0.26	0.17	0.24
	Ki67（H-Score）	1			2			3			4			5
Hdac5(WT)	Vehicle	1.38	1.72	1.81	1.66	1.57	1.71	1.86	1.52	1.91	1.97	1.41	2.04	1.82	1.19	1.01
	MRTX1133	0.36	0.29	0.37	0.31	0.54	0.12	0.23	0.32	0.57	0.36	0.15	0.23	0.41	0.23	0.08
Hdac5(KO)	Vehicle	2.43	2.84	2.35	2.21	2.88	2.59	2.76	1.82	2.76	2.84	2.96	1.85	2.19	2.06	2.29
	MRTX1133	2.39	1.79	2.41	2.72	2.59	2.75	2.16	2.53	2.48	2.12	2.25	1.89	2.51	2.36	2.04
Figure 2E
Flod-change of ROI	1	2	3	4	5
shNC+Vehicle	8.20619	7.37168	7.29545	6.05882	5.45312
shNC+MRTX1133	3.1028	1.75728	1.84298	2.15254	2.44068
shHDAC5+Vehicle	12.3235	10.125	12.9439	11.8482	11.1024
shHDAC5+MRTX1133	10.2667	8.12308	10.9903	13.1789	10.1786
Figure 2F
PDX#1-Vehicle	Tumor-1	Tumor-2	Tumor-3	Tumor-4	Tumor-5
Day 0	99.238	97.216	103.488	107.648	100.92
Day 3	124.93	117	122.4	126.852	113.4
Day 6	149.987	142.884	142.884	159.528	128.774
Day 9	196.992	184.96	160.55	178.85	147.456
Day 12	227.812	214.242	188.65	225.302	194.078
Day 15	291.964	265.696	232.73	265.6	243.682
Day 18	364.862	319.39	279.864	317.9	319.39
Day 21	468.308	430.612	431.664	567.84	422.331
Day 24	526.904	487.35	487.35	641.52	473.812
Day 27	661.5	646.07	620.627	753.768	653.184
Day 30	836.37	777.728	756.25	968.256	819.95
PDX#1-MRTX1133	Tumor-1	Tumor-2	Tumor-3	Tumor-4	Tumor-5
Day 0	109.76	110.955	102.85	95.506	98.696
Day 3	117.74	125.44	105.875	100.602	101.4
Day 6	125.316	139.606	116.964	106.434	110.955
Day 9	148.838	165.584	136.8	117.975	147.6
Day 12	169	212.704	191.896	158.76	163.37
Day 15	180.774	234.406	197.582	178.596	218.05
Day 18	216.763	296.447	210.7	203.456	238.464
Day 21	257.032	304	234.476	228.096	316.028
Day 24	273.78	322.752	259.92	255.938	355.008
Day 27	320.339	374.665	291.2	279.864	405
Day 30	343.188	398.816	316.028	304	435.896
PDX#2-Vehicle	Tumor-1	Tumor-2	Tumor-3	Tumor-4	Tumor-5
Day 0	101.338	98.315	95.506	104.104	114.376
Day 3	159.528	126.15	127.057	207.36	162.663
Day 6	173.95	158.76	148.838	233.438	182.648
Day 9	205.35	233.438	175.071	272.281	246.42
Day 12	325.424	368.327	244.688	314.287	388.129
Day 15	419.71	515	384.75	406.456	509.012
Day 18	461.041	641.52	499.408	504.21	670.68
Day 21	659.016	727.552	595.35	584.064	777.728
Day 24	856.326	975.821	835.44	814.495	1007.81
Day 27	930.25	1114.95	915.062	930.25	1184.83
Day 30	1285.47	1257.53	1016.06	1015.62	1283.85
PDX#2-MRTX1133	Tumor-1	Tumor-2	Tumor-3	Tumor-4	Tumor-5
Day 0	98.784	110.412	95.506	98.3125	106.742
Day 3	128.992	146.072	121.835	114.376	153.76
Day 6	154.638	189.584	140.306	134.54	180.774
Day 9	196.992	235.468	173.4	161.172	226.482
Day 12	299.218	332.82	239.062	272	335.16
Day 15	427.432	484.563	396.9	379.456	435.896
Day 18	474.624	551.412	449.748	441.099	482.837
Day 21	595.35	670.68	605.696	572.886	587.826
Day 24	835.44	1016.06	766.764	779.76	727.552
Day 27	915.062	1081.34	835.029	892.143	827.544
Day 30	1081.34	1221.01	1016.06	1105.92	1063.69
Figure 2H
HDAC5（H-Score）		1			2			3			4			5
PDX1	Vehicle	1.8	2.17	1.57	1.49	1.54	2.04	2.17	2.12	1.88	1.46	1.98	1.89	1.73	1.72	1.83
	MRTX1133	1.9	1.68	1.77	2.03	2.2	1.39	2.29	1.54	2.26	1.58	2.05	1.85	2.05	1.82	1.65
PDX2	Vehicle	0.41	0.43	0.23	0.25	0.51	0.29	0.55	0.52	0.49	0.17	0.62	0.53	0.65	0.46	0.44
	MRTX1133	0.37	0.47	0.33	0.38	0.43	0.76	0.33	0.27	0.22	0.38	0.12	0.59	0.45	0.69	0.35
Ki67（H-Score）		1			2			3			4			5
PDX1	Vehicle	0.82	0.91	0.82	0.77	1.21	1.16	0.85	0.93	1.01	0.81	1.01	0.69	0.79	0.56	1.01
	MRTX1133	0.25	0.27	0.21	0.19	0.45	0.29	0.38	0.21	0.25	0.49	0.12	0.33	0.38	0.21	0.19
PDX2	Vehicle	1.47	1.78	1.46	1.14	1.59	1.63	1.03	1.29	1.57	1.69	1.54	1.88	0.96	1.41	1.64
	MRTX1133	1.69	1.38	1.59	1.75	1.35	1.66	1.16	1.51	1.32	1.52	1.01	1.36	1.72	1.14	1.65

## Sheet: Figure 3
Figure 3C
Relative luciferase activity	shNC					shHDAC5#1					shHDAC5#2
PANC-1	0.972	1.131	0.897	0.977	1.023	3.464	3.025	3.312	2.988	3.354	3.326	3.413	3.615	3.632	3.327
AsPC-1	1.064	1.116	0.82	0.923	1.077	2.726	2.602	2.744	2.947	2.964	2.89	2.706	2.989	3.013	3.165

## Sheet: Figure 4
Figure 4B											Figure 4D
Relative mRNA level											Relative mRNA level
PANC-1	shNC			shHDAC5#1			shHDAC5#2				PANC-1	Flag-EV			Flag-HDAC5(WT)			Flag-HDAC5(H833A)
HDAC5	0.90125	1.06437	1.04247	0.238159	0.219151	0.200267	0.277392	0.248273	0.228458		HDAC5	1.01396	1.07923	0.913831	5.42642	5.09824	5.31474	5.55325	5.2537	5.59188
MYC	0.981686	1.06683	0.954842	1.03049	0.922316	0.961483	1.11987	0.99539	1.07425		MYC	1.12766	0.961483	0.922316	0.981686	1.06683	0.922316	1.0693	0.97041	1.13813
AsPC-1	shNC			shHDAC5#1			shHDAC5#2				AsPC-1	Flag-EV			Flag-HDAC5(WT)			Flag-HDAC5(H833A)
HDAC5	0.97716	1.06191	0.963707	0.242043	0.222725	0.202127	0.186425	0.201195	0.183858		HDAC5	1.01162	1.05458	0.937354	4.11246	4.37717	4.59479	3.98156	4.06522	4.41782
MYC	1.04006	0.937354	1.02574	0.935191	1.00928	1.12766	1.09936	1.16205	1.09177		MYC	1.06191	0.963707	0.97716	1.14076	1.25701	1.07923	1.0163	0.890899	1.00928
Figure 4E
Relative Fluorescence Intensity	Flag-EV					Flag-HDAC5(WT)					Flag-HDAC5(H833A)
HDAC5	0.888796	0.73903	1.07355	1.30275	0.995871	2.21184	2.63559	2.57016	3.09574	2.78711	2.51452	2.36056	3.05165	2.77626	2.91238
c-Myc	0.907203	1.08586	0.973629	0.928397	1.10492	0.233699	0.237255	0.275091	0.156748	0.176661	0.831389	1.26124	1.2426	0.957129	1.32965
Figure 4F
PANC-1	Time(mins)/relavite expression	Repeat-1	Repeat-2	Repeat-3
shNC	0	1	1	1
	30	0.550567	0.543809	0.614235
	60	0.27986	0.306704	0.397293
	120	0.0687187	0.0728437	0.18657
shHDAC5	0	1	1	1
	30	0.876561	0.886989	1.00121
	60	0.620534	0.610785	0.6983
	120	0.312724	0.263467	0.394152
AsPC-1	Time(mins)/relavite expression	Repeat-1	Repeat-2	Repeat-3
shNC	0	1	1	1
	30	0.790525	0.648785	0.770148
	60	0.538988	0.404986	0.507041
	120	0.179561	0.243468	0.273718
shHDAC5	0	1	1	1
	30	0.8562	0.892068	0.943828
	60	0.784177	0.831031	0.870456
	120	0.362285	0.493123	0.440653

## Sheet: Figure 6
Figure 6E
Relative mRNA level of MYC	Flag-EV			Flag-MYC(WT)			Flag-MYC(K148R)			Flag-MYC(K148Q)
PANC-1	0.972655	1.08673	0.946058	15.2775	16.037	14.7571	16.2609	16.6026	15.8162	15.6346	15.102	15.7433
AsPC-1	0.95705	1.13027	0.92445	13.3923	13.4855	14.0581	13.6107	12.2666	13.7053	14.6213	12.996	14.3204
Figure 6G
Relative protein level of MYC	Flag-EV			Flag-MYC(WT)			Flag-MYC(K148R)			Flag-MYC(K148Q)
PANC-1	1.00283	0.846526	1.15065	4.0366	3.17956	3.62379	13.2386	12.5399	14.9211	13.7186	11.6381	14.0595
AsPC-1	1.00687	0.904676	1.08846	6.23206	4.95295	6.56416	10.4362	10.347	11.9586	9.52867	10.6181	11.2437
Figure 6H	Relative protein level					Relative protein level
PANC-1	Time(mins)	Repeat-1	Repeat-2	Repeat-3	AsPC-1	Time(mins)	Repeat-1	Repeat-2	Repeat-3
Flag-cMyc(WT)	0	1	1	1	Flag-cMyc(WT)	0	1	1	1
	30	0.882241	0.796915	0.909257		30	0.911196	0.81461	0.850093
	60	0.379716	0.326659	0.394051		60	0.429474	0.36415	0.433237
	120	0.149226	0.115781	0.168063		120	0.264857	0.214461	0.211808
Flag-cMyc(K148R)	0	1	1	1	Flag-cMyc(K148Q)	0	1	1	1
	30	0.965334	0.883629	0.910134		30	0.947257	0.877716	0.966409
	60	0.813106	0.820955	0.757598		60	0.759302	0.767464	0.699587
	120	0.651645	0.752958	0.628117		120	0.54542	0.655349	0.615626
Figure 6L
Relative Fluorescence Intensity	Repeat-1	Repeat-2	Repeat-3	Repeat-4	Repeat-5
WT+shNC	1.103	0.953	0.944	0.863	1.137
WT+shHDAC5	2.742	2.442	2.607	2.203	2.417
K148R+shNC	4.236	4.319	4.763	4.403	4.136
K148R+shHDAC5	4.631	4.974	4.236	4.313	4.452
K148Q+shNC	4.716	4.814	4.042	4.215	4.34
K148Q+shHDAC5	4.422	4.107	4.217	4.491	4.189

## Sheet: Figure 7
Figure 7D	Relative protein level
PANC-1	Time(mins)	Repeat-1	Repeat-2	Repeat-3
siControl	0	1	1	1
	30	0.455527	0.486614	0.664133
	60	0.120512	0.123985	0.344868
	120	0.0865531	0.135776	0.170257
siNEDD4	0	1	1	1
	30	0.991273	0.881376	0.894186
	60	0.591748	0.47112	0.644941
	120	0.471145	0.451507	0.332406

## Sheet: Figure 8
Figure 8A														Figure 8B
PANC-1：MRTX1133（n=μm）/Cell Viability（%）	shNC+Vehicle			shHDAC5+Vehicle			shNC+MYCi975			shHDAC5+MYCi975				PANC-1(OD/450nm)
0	100	100	100	100	100	100	100	100	100	100	100	100		Day	shNC+Vehicle			shNC+MRTX1133			shNC+MYCi975			shNC+MYCi975+MRTX1133			shHDAC5+Vehicle			shHDAC5+MRTX1133			shHDAC5+MYCi975			shHDAC5+MYCi975+MRTX1133
0.1	103.7	107.222	105.907	114.24	99.8802	100.06	100.48	98.804	105.143	100.304	101.445	98.349		0	0.132	0.128	0.128	0.129	0.133	0.125	0.124	0.129	0.134	0.131	0.137	0.128	0.125	0.133	0.124	0.127	0.132	0.125	0.129	0.137	0.129	0.136	0.124	0.126
1	101.786	98.7329	92.6481	102.443	92.5723	95.7419	87.0496	80.3717	75.11	75.234	81.2698	77.0089		1	0.287	0.216	0.287	0.171	0.173	0.168	0.226	0.218	0.234	0.17	0.167	0.169	0.381	0.406	0.352	0.355	0.323	0.406	0.196	0.211	0.193	0.183	0.178	0.177
10	75.3097	67.4357	64.9997	95.5911	87.1812	91.184	45.1836	49.0649	51.4542	49.1932	55.4329	56.7694		2	0.499	0.448	0.556	0.233	0.227	0.202	0.286	0.284	0.273	0.181	0.209	0.193	0.693	0.799	0.743	0.739	0.658	0.713	0.316	0.279	0.287	0.209	0.193	0.192
20	40.9219	38.2292	29.7481	84.8667	69.69	79.969	29.0127	11.145	21.2845	22.3026	22.1882	31.3325		3	0.698	0.646	0.736	0.282	0.248	0.251	0.385	0.417	0.315	0.214	0.202	0.194	0.989	1.105	1.157	1.037	0.913	1.137	0.438	0.392	0.354	0.231	0.216	0.231
40	18.337	11.8737	9.07472	60.9155	50.3419	59.4582	3.04345	-0.463153	9.28518	7.91643	-2.80552	-0.952866		4	0.845	0.786	0.943	0.365	0.284	0.337	0.567	0.523	0.493	0.291	0.255	0.251	1.253	1.382	1.384	1.228	1.193	1.371	0.629	0.596	0.554	0.292	0.288	0.292
80	-1.3132	1.4202	-0.413678	28.504	32.4315	36.8484	-3.12339	4.53186	-3.1941	-3.67747	3.69887	-0.585987		5	1.089	1.079	1.249	0.397	0.329	0.352	0.876	0.853	0.656	0.333	0.272	0.267	1.655	1.811	1.823	1.756	1.592	1.773	0.851	0.704	0.956	0.333	0.315	0.333
100	-7.94832	-3.77488	-9.0852	7.234	10.8072	17.1173	-7.57723	-7.14663	-8.88521	-7.38024	-1.23965	-9.88025		AsPC-1(OD/450nm)
150	-7.43793	-8.46312	-10.1534	-3.01375	0.743773	6.32216	-10.044	-9.2572	-7.78813	-8.41216	-8.3463	-7.61783		Day	shNC+Vehicle			shNC+MRTX1133			shNC+MYCi975			shNC+MYCi975+MRTX1133			shHDAC5+Vehicle			shHDAC5+MRTX1133			shHDAC5+MYCi975			shHDAC5+MYCi975+MRTX1133
AsPC-1：MRTX1133（n=nm）/Cell Viability（%）	shNC+Vehicle			shHDAC5+Vehicle			shNC+MYCi975			shHDAC5+MYCi975				0	0.237	0.245	0.238	0.254	0.235	0.242	0.238	0.251	0.239	0.246	0.232	0.261	0.238	0.233	0.245	0.263	0.241	0.233	0.229	0.245	0.267	0.254	0.224	0.231
0	100	100	100	100	100	100	100	100	100	100	100	100		1	0.413	0.432	0.387	0.302	0.265	0.281	0.352	0.311	0.326	0.265	0.288	0.293	0.584	0.645	0.632	0.594	0.592	0.486	0.386	0.303	0.338	0.301	0.287	0.324
0.01	97.3219	107.217	105.875	103.789	110.267	100.09	102.206	96.9811	96.6454	102.032	87.0139	91.3781		2	0.655	0.769	0.614	0.334	0.311	0.309	0.512	0.473	0.406	0.324	0.301	0.312	0.975	1.121	1.004	1.012	0.928	0.865	0.613	0.468	0.521	0.365	0.314	0.345
0.1	90.292	96.5026	97.7405	97.3254	101.851	104.434	95.239	93.1926	93.8898	100.855	85.8471	92.0533		3	0.904	0.968	0.853	0.438	0.385	0.417	0.623	0.598	0.521	0.342	0.344	0.365	1.333	1.425	1.564	1.401	1.323	1.216	0.754	0.597	0.645	0.489	0.436	0.457
1	74.7257	79.9038	77.9703	99.9554	97.0917	93.2589	65.8022	64.2463	55.9704	69.9519	72.7088	70.2389		4	1.135	1.237	1.112	0.521	0.413	0.455	0.801	0.746	0.755	0.385	0.423	0.406	1.898	1.906	2.044	1.862	1.807	1.766	0.875	0.788	0.961	0.523	0.453	0.476
5	54.8075	46.3175	54.1894	81.5007	73.2961	71.407	31.256	37.9045	33.9856	39.583	42.3233	44.2694		5	1.424	1.612	1.365	0.634	0.517	0.536	0.957	0.844	0.842	0.458	0.507	0.432	2.068	2.237	2.311	2.186	2.074	1.921	1.068	0.894	1.112	0.638	0.476	0.493
10	16.3102	15.5625	20.354	69.5542	65.3643	68.3758	1.64506	8.83978	-2.07668	3.27927	10.6696	9.3144
15	2.41771	0.0185048	-1.61928	43.7444	46.0194	41.3211	-0.445133	3.98579	-1.35783	3.65354	6.25634	7.02909		Figure 8H
20	0.743909	-2.25759	-1.67577	29.9703	26.1457	27.1603	-4.62551	-4.41989	-5.19169	-0.0891107	6.10416	-0.761773		PANC-1：MRTX1133（n=μm）/Cell Viability（%）	shNC+Vector			shHDAC5+Vector			shNC+CBE-MYC			shHDAC5+CBE-MYC
30	-1.5994	-2.64619	-5.62982	15.8395	7.02115	16.8451	-6.07703	-3.88713	-4.71246	-5.11495	1.1329	0.328947		0	100	100	100	100	100	100	100	100	100	100	100	100
														0.1	99.2363	106.534	103.065	96.3258	102.106	104.382	99.4397	98.1667	96.5199	99.2729	99.417	97.9183
Figure 8D						Figure 8F	Relative Size	1	2	3	4	5		1	91.5998	99.8767	98.67	92.8744	99.2395	101.816	93.1521	83.3042	84.7818	86.6088	94.3451	90.054
PANC-1	Relative Colony Area					PDO#1	Vehicle	0.980759	1.13794	1.03525	1.008	0.838051		10	60.5248	67.7625	62.5289	86.2498	92.2192	92.5501	55.8	45.7879	44.5537	46.6168	52.9538	53.3346
shNC	Vehicle	0.959079	1.01279	1.02813			MRTX1133	0.309041	0.296165	0.296165	0.367785	0.309041		20	29.1561	35.5866	42.2899	76.8417	83.5023	81.7821	32.3304	26.8005	28.0378	30.7413	37.2717	27.8335
	MRTX1133	0.209719	0.242967	0.219949			MYCi975	0.539545	0.543057	0.485591	0.429082	0.432328		40	17.525	23.6285	22.3978	60.308	61.7395	56.1144	9.29653	6.24182	7.21589	11.4724	12.1454	6.84271
	MYCi975	0.629156	0.57289	0.521739			MRTX1133+MYCi975	0.122595	0.163779	0.107749	0.115784	0.146087		80	1.5469	0.513663	0.134927	35.591	29.7972	30.4466	-5.02179	-5.67438	-1.10106	-6.03918	-4.87757	-3.5081
	MRTX1133+MYCi975	0.191816	0.237852	0.219949		PDO#2	Vehicle	2.47233	2.16446	2.21365	2.26284	1.87298		100	-4.73859	-5.77358	-5.58982	7.75654	6.27925	6.03088	-4.77277	-4.03754	-5.93787	-2.58534	-4.00311	-4.25983
shHDAC5	Vehicle	1.37084	1.5422	1.50384			MRTX1133	2.26284	2.05724	1.92307	2.06496	2.21365		150	-5.79597	-5.52702	-5.82113	-5.32566	-4.36817	-3.67279	-4.95954	-5.8708	-4.22729	-2.82771	-4.41119	-3.27679
	MRTX1133	1.26598	1.27621	1.36061			MYCi975	0.604887	0.503576	0.693614	0.625745	0.503576		AsPC-1：MRTX1133（n=nm）/Cell Viability（%）	shNC+Vector			shHDAC5+Vector			shNC+CBE-MYC			shHDAC5+CBE-MYC
	MYCi975	0.606138	0.537084	0.501279			MRTX1133+MYCi975	0.108973	0.138398	0.163779	0.101763	0.146087		0	100	100	100	100	100	100	100	100	100	100	100	100
	MRTX1133+MYCi975	0.225064	0.171355	0.168798										0.01	97.533	97.2407	95.824	98.6089	97.354	97.9694	99.6171	99.474	99.5681	99.38	98.1472	94.6018
AsPC-1	Relative Colony Area													0.1	95.6691	91.1704	88.6161	95.4523	94.3222	96.3778	87.0356	84.9803	89.6873	90.3612	86.8126	84.9364
shNC	Vehicle	0.931034	0.994695	1.07427										1	87.7199	80.7404	77.5182	90.6906	93.0543	95.0057	64.1154	73.058	71.9775	72.3801	68.4483	75.8365
	MRTX1133	0.198939	0.143236	0.214854										5	44.9038	41.3934	34.4997	83.3608	74.3672	79.035	31.3489	39.2198	31.8605	32.8104	38.3679	34.3987
	MYCi975	0.676393	0.62069	0.724138										10	22.043	17.9949	16.0795	65.9726	57.6094	61.6922	7.22524	7.07641	5.72778	7.61426	10.8487	13.3713
	MRTX1133+MYCi975	0.183024	0.190981	0.135279										15	9.81772	12.8075	13.3337	44.6253	39.2531	47.0935	3.94311	3.10232	3.02812	4.6268	5.07243	3.86016
shHDAC5	Vehicle	1.313	1.40849	1.47215										20	-1.53045	-2.80984	-2.28345	32.6408	27.5116	25.8541	-2.62114	-2.33283	-2.26322	-3.49007	-2.39317	-2.10359
	MRTX1133	1.32891	1.21751	1.50398										30	-2.84618	-3.14095	-2.68389	2.62606	9.1001	10.048	-2.78525	-2.33283	-1.93926	-2.53182	-1.95722	-2.41206
	MYCi975	0.724138	0.509284	0.692308
	MRTX1133+MYCi975	0.198939	0.151194	0.175066										Figure 8I
														PANC-1(OD/450nm)
														Day	shNC+Vehicle			shNC+MRTX1133			shNC+CBE-MYC			shNC+CBE-MYC+MRTX1133			shHDAC5+vehicle			shHDAC5+MRTX1133			shHDAC5+CBE-MYC			shHDAC5+CBE-MYC+MRTX1133
														0	0.138	0.134	0.141	0.131	0.132	0.149	0.135	0.138	0.139	0.138	0.149	0.149	0.132	0.145	0.142	0.148	0.135	0.145	0.14	0.146	0.132	0.131	0.144	0.137
														1	0.244	0.267	0.283	0.188	0.175	0.179	0.252	0.263	0.281	0.147	0.163	0.158	0.511	0.462	0.607	0.375	0.386	0.323	0.218	0.229	0.257	0.155	0.201	0.175
														2	0.501	0.433	0.646	0.216	0.233	0.199	0.302	0.334	0.389	0.176	0.189	0.197	0.806	0.788	0.913	0.782	0.815	0.698	0.325	0.399	0.412	0.191	0.235	0.261
														3	0.612	0.698	0.799	0.282	0.342	0.238	0.383	0.459	0.435	0.208	0.227	0.253	1.241	1.115	1.295	1.149	1.202	1.025	0.468	0.567	0.609	0.213	0.254	0.284
														4	0.882	0.743	0.972	0.345	0.397	0.308	0.491	0.56	0.603	0.235	0.241	0.281	1.493	1.385	1.585	1.409	1.519	1.306	0.607	0.631	0.723	0.259	0.375	0.295
														5	1.365	1.201	1.483	0.412	0.443	0.345	0.832	0.715	0.858	0.259	0.297	0.314	1.911	1.832	1.958	1.813	1.912	1.735	0.849	0.938	1.021	0.314	0.417	0.302
														AsPC-1(OD/450nm)
														Day	shNC+Vehicle			shNC+MRTX1133			shNC+CBE-MYC			shNC+CBE-MYC+MRTX1133			shHDAC5+vehicle			shHDAC5+MRTX1133			shHDAC5+CBE-MYC			shHDAC5+CBE-MYC+MRTX1133
														0	0.218	0.193	0.195	0.253	0.217	0.273	0.292	0.241	0.244	0.203	0.276	0.197	0.222	0.261	0.284	0.212	0.229	0.294	0.268	0.241	0.242	0.212	0.241	0.199
														1	0.345	0.401	0.398	0.284	0.251	0.29	0.335	0.405	0.359	0.259	0.299	0.254	0.554	0.619	0.688	0.522	0.567	0.649	0.386	0.289	0.317	0.282	0.305	0.248
														2	0.764	0.683	0.586	0.337	0.359	0.322	0.478	0.591	0.483	0.301	0.319	0.328	1.183	1.212	1.024	0.922	0.935	1.103	0.612	0.489	0.555	0.316	0.386	0.378
														3	1.121	0.897	1.009	0.489	0.414	0.377	0.705	0.672	0.552	0.33	0.342	0.378	1.684	1.412	1.499	1.323	1.445	1.537	0.778	0.615	0.754	0.522	0.467	0.475
														4	1.317	1.128	1.289	0.559	0.486	0.412	0.986	0.875	0.803	0.387	0.358	0.441	1.867	1.711	1.912	1.746	1.605	1.816	0.997	0.865	1.105	0.607	0.515	0.537
														5	1.623	1.497	1.689	0.632	0.515	0.458	1.226	1.119	1.037	0.423	0.418	0.495	2.285	2.082	2.304	2.138	2.007	2.233	1.214	1.188	1.312	0.686	0.575	0.528

## Sheet: Figure 9
Figure 9B	Weight(g)	1	2	3	4	5		Figure 9E
Hdac5-WT	Vehicle	0.71	0.74	0.64	0.85	0.69		AcK148（H-Score）		1			2			3			4			5
	MRTX1133	0.17	0.14	0.21	0.13	0.18		Hdac5-WT	Vehicle	1.47	1.36	1.05	0.81	1.34	1.54	1.11	0.99	1.34	1.06	0.87	1.57	1.24	1.17	1.42
	MYCi975	0.39	0.32	0.46	0.3	0.37			MRTX1133	0.42	0.81	0.62	0.55	0.64	0.78	0.77	0.74	0.44	0.67	0.58	0.69	0.46	0.55	0.66
	MRTX1133+MYCi975	0.11	0.19	0.09	0.15	0.16			MYCi975	0.34	0.18	0.14	0.13	0.39	0.34	0.29	0.21	0.21	0.05	0.34	0.36	0.31	0.05	0.13
Hdac5-KO	Vehicle	1.21	1.24	1.22	1.38	1.16			MRTX1133+MYCi975	0.17	0.19	0.35	0.06	0.16	0.24	0.18	0.21	0.23	0.37	0.19	0.12	0.28	0.26	0.11
	MRTX1133	0.98	1.24	1.05	1.19	1.17		Hdac5-KO	Vehicle	1.76	2.19	1.78	2.28	1.88	2.01	1.74	1.78	1.89	1.92	1.57	2.04	1.98	2.12	2.17
	MYCi975	0.69	0.71	0.48	0.57	0.78			MRTX1133	1.88	2.28	1.72	2.09	1.83	1.93	2.26	2.17	1.65	1.53	1.77	1.84	2.19	1.66	1.84
	MRTX1133+MYCi975	0.13	0.12	0.15	0.19	0.16			MYCi975	0.28	0.13	0.26	0.11	0.41	0.39	0.17	0.12	0.24	0.16	0.35	0.23	0.32	0.38	0.22
									MRTX1133+MYCi975	0.11	0.16	0.31	0.38	0.22	0.24	0.27	0.21	0.12	0.27	0.26	0.19	0.24	0.17	0.18
Figure 9G	Flod-change of ROI	1	2	3	4	5		Ki67（H-Score）		1			2			3			4			5
shNC	sgControl+vehicle	17.5067	14.6374	13.5579	18.9438	15.4492		Hdac5-WT	Vehicle	1.61	1.54	1.68	2.48	1.51	2.16	1.78	1.96	2.19	1.69	2.01	2.49	2.09	1.67	2.26
	sgControl+MRTX1133	3.15385	4.77311	3.14286	5.53125	4.69737			MRTX1133	0.49	0.24	0.38	0.41	0.39	0.56	0.38	0.59	0.34	0.55	0.22	0.45	0.35	0.55	0.28
	sgMYC+vehicle	13.16	10.7273	12.7129	9.01852	14.011			MYCi975	1.62	1.31	1.34	1.59	1.19	1.07	0.93	1.01	0.79	1.35	1.03	1.25	0.99	1.31	1.55
	sgMYC+MRTX1133	4.51852	2.83544	3.95238	5.32558	3.45055			MRTX1133+MYCi975	0.16	0.42	0.13	0.36	0.42	0.44	0.16	0.26	0.39	0.15	0.12	0.24	0.27	0.49	0.13
shHDAC5	sgControl+vehicle	35.6195	34.413	28.7857	31.8333	36.7692		Hdac5-KO	Vehicle	2.86	2.52	2.58	2.08	2.37	2.54	1.92	2.81	1.86	2.16	2.18	2.39	2.79	2.83	2.55
	sgControl+MRTX1133	33.122	26.2857	27.7523	32.0606	28.5351			MRTX1133	2.04	2.42	2.77	2.38	2.21	2.49	1.75	2.39	2.18	2.85	2.56	2.63	1.87	2.24	2.11
	sgMYC+vehicle	19.3371	17.7115	16.0098	17.4298	15.8387			MYCi975	1.41	1.52	1.27	1.52	1.69	1.62	1.29	1.78	0.92	1.15	1.49	1.52	1.73	1.23	1.77
	sgMYC+MRTX1133	4.20652	3.22727	2.76543	4.54737	3.98734			MRTX1133+MYCi975	0.41	0.22	0.19	0.34	0.34	0.11	0.37	0.25	0.22	0.15	0.32	0.35	0.17	0.45	0.21
Figure 9I								Figure 9J	Weight(g)	Tumor-1	Tumor-2	Tumor-3	Tumor-4	Tumor-5
PDX1-Vehicle+Control LV	Tumor-1	Tumor-2	Tumor-3	Tumor-4	Tumor-5			PDX#1	Vehicle+Control LV	1.22	1.12	1.03	1.31	1.25
Day 0	94.1015	98.3125	97.556	117	109.652				MRTX1133+Control LV	0.25	0.22	0.3	0.34	0.29
Day3	105.875	114.376	108	134.946	134.946				Vehicle+MYC LV	0.58	0.61	0.78	0.6	0.72
Day6	160.55	154.212	134.946	166.464	183.75				MRTX1133+MYC LV	0.11	0.24	0.14	0.29	0.23
Day9	221.154	186.2	173.4	202.176	231.04			PDX#2	Vehicle+Control LV	1.75	1.91	1.78	1.96	1.67
Day12	247.5	219.04	220.32	236.816	317.9				MRTX1133+Control LV	1.49	1.63	1.52	1.72	1.6
Day15	322.752	338.688	361.25	302.58	428.688				Vehicle+MYC LV	1.15	0.82	0.74	1.02	1.18
Day18	368.475	425.25	509.913	396.9	433.2				MRTX1133+MYC LV	0.19	0.2	0.22	0.12	0.26
Day21	406.56	477.144	624.24	464.788	600.863
Day24	590	598.23	780.45	617.4	752.64
Day27	652.454	650.475	886.075	682.344	870.25
Day30	840.448	841	986.4	778.909	968.256
PDX1-MRTX1133+Control LV	Tumor-1	Tumor-2	Tumor-3	Tumor-4	Tumor-5
Day 0	105.056	98.784	122.4	81.12	91.854
Day3	106.624	98.784	126.514	87.079	95.2875
Day6	117.74	109.33	134.54	95.2875	103.968
Day9	129.6	130.977	149.987	109.33	117
Day12	137.677	166.464	166.464	117	120.932
Day15	155.648	194.4	183.75	134.946	130.696
Day18	182.648	207.831	202.502	147.875	143.65
Day21	198.45	225.264	219.375	166.464	161.84
Day24	212.544	243.36	233.928	186.2	173.95
Day27	236.25	269.001	282.408	207.831	197.173
Day30	278.4	292.783	310.675	231.04	213.75
PDX1-Vehicle+MYC LV	Tumor-1	Tumor-2	Tumor-3	Tumor-4	Tumor-5
Day 0	112.694	96.8	95.2875	107.648	84.27
Day3	122.4	105.593	109.33	118.8	98.784
Day6	154.212	143.65	161.604	178.85	143.65
Day9	173.4	197.173	189.037	213.75	176.4
Day12	194.4	205.35	202.502	237.276	205.35
Day15	205.35	225.264	243.36	303.408	243.36
Day18	275.684	285.77	321.513	348.174	285.77
Day21	310.675	317.9	347.612	380.208	299.88
Day24	442.225	397.488	489.804	483.84	393.576
Day27	479.859	450.636	562.277	540	419.71
Day30	641.52	595.35	677.6	633.938	515
PDX1-MRTX1133+MYC LV	Tumor-1	Tumor-2	Tumor-3	Tumor-4	Tumor-5
Day 0	90.944	105.966	92.512	86.2125	113.4
Day3	94.221	105.966	94.08	89.376	117.211
Day6	94.221	111.392	97.47	90.944	123.008
Day9	100.92	115.2	104.284	109.8	130.977
Day12	111.6	122.4	117.211	115.351	134.946
Day15	128.992	136.93	124.93	123.008	143.65
Day18	148.104	147.456	132.618	124.93	147.875
Day21	161.604	151.552	142.884	130.977	159.359
Day24	178.538	161.172	158.438	143.65	163.849
Day27	199.119	168.338	162.663	168.776	168.776
Day30	218.489	185.679	174.24	175.712	183.75
PDX2-Vehicle+Control LV	Tumor-1	Tumor-2	Tumor-3	Tumor-4	Tumor-5
Day 0	105.056	111.012	113.4	95.2875	94.77
Day3	142.884	159.359	168.338	134.54	150.822
Day6	186.2	205.35	224.516	170.582	212.544
Day9	255.528	292.783	299.218	259.2	267.696
Day12	275.2	329.122	332.35	363.968	314.928
Day15	379.456	410.504	371.712	414.736	361.25
Day18	604.713	567.582	540	600.863	567.018
Day21	692.664	773.262	676.512	683.65	688.176
Day24	870.25	877.982	922.808	1016.06	819.95
Day27	1123.27	1114.11	1157.65	1219.68	1095.44
Day30	1303.97	1293.97	1340.96	1430.8	1171.46
PDX2-MRTX1133+Control LV	Tumor-1	Tumor-2	Tumor-3	Tumor-4	Tumor-5
Day 0	95.2875	100.92	97.556	111.6	113.4
Day3	141.538	134.946	121.086	166.464	171.394
Day6	197.173	175.712	161.84	208.088	210.938
Day9	249.444	241.875	210.938	268.8	289.132
Day12	303.116	324.576	299.218	261.612	348.48
Day15	432.964	515	348.48	428.546	380.7
Day18	484.563	588.8	423.801	530	437.712
Day21	646.07	793.904	530	659.016	676.512
Day24	855.562	870.25	760.266	891.136	854.456
Day27	1081.34	1132.3	878.4	1123.27	982.344
Day30	1237.1	1239.3	1016.06	1361.65	1184.83
PDX2-Vehicle+MYC LV	Tumor-1	Tumor-2	Tumor-3	Tumor-4	Tumor-5
Day 0	102.602	96.228	95.2875	107.648	97.556
Day3	132.962	156.816	130.696	145.926	124.93
Day6	166.464	213.75	147.875	159.528	152.1
Day9	231.231	243.36	181.3	173.95	240.318
Day12	233.928	275.684	196.992	178.85	255.881
Day15	275.562	325.424	231.231	222.188	296.227
Day18	325.424	397.808	265.6	268.8	364.366
Day21	376.65	480.2	306.936	340.605	384.75
Day24	461.041	578.656	360.096	406.272	504.752
Day27	556.973	676.512	504.21	494.606	641.52
Day30	715.008	827.544	653.184	617.98	828.184
PDX2-MRTX1133+MYC LV	Tumor-1	Tumor-2	Tumor-3	Tumor-4	Tumor-5
Day 0	97.556	107.911	89.376	117.211	95.8455
Day3	99.238	113.4	94.221	124.93	100.92
Day6	106.2	113.4	108	128.992	109.8
Day9	109.8	127.008	109.8	145.926	113.49
Day12	117.211	135.168	133.12	150.382	125.023
Day15	123.008	152.626	141.538	152.626	127.008
Day18	148.104	154.871	152.626	164.255	141.538
Day21	156.816	178.85	181.476	181.476	152.626
Day24	186.517	196.992	202.612	189.216	164.152
Day27	213.564	207.36	225.264	205.35	186.517
Day30	236.816	227.254	243.36	208.088	199.838

## Sheet: Supplementary Figure 1
Supplementary Figure 1C
Relative colony area	shNC+Vehicle			shNC+MRTX1133			shHDAC5+Vehicle			shHDAC5+MRTX1133
PANC-1	0.982118	0.996561	1.02132	0.282669	0.361073	0.253783	1.86933	1.95392	1.84663	1.77854	1.75997	1.67538
AsPC-1	0.983278	1.09365	0.923077	0.29097	0.301003	0.210702	1.95652	2.05686	2.13712	1.78595	1.93645	1.75585
Supplementary Figure 1F
HDAC5（H-Score）		1			2			3			4			5
PDO#1	Vehicle	1.74	1.02	1.27	1.32	1.39	1.2	1.43	1.42	1.18	1.76	1.13	1.52	1.55	1.47	1.16
	MRTX1133	1.08	1.76	1.36	1.39	1.19	1.06	1.25	1.63	1.41	1.02	0.93	1.14	1.04	1.38	1.53
PDO#2	Vehicle	0.21	0.35	0.13	0.37	0.43	0.31	0.26	0.39	0.39	0.47	0.59	0.42	0.56	0.43	0.35
	MRTX1133	0.19	0.59	0.52	0.24	0.49	0.42	0.44	0.37	0.44	0.22	0.44	0.31	0.38	0.59	0.15
Ki67（H-Score）		1			2			3			4			5
PDO#1	Vehicle	0.67	0.81	0.98	0.47	0.87	0.59	0.64	0.79	0.94	0.92	0.77	0.44	0.68	0.77	0.82
	MRTX1133	0.27	0.16	0.17	0.35	0.26	0.12	0.19	0.39	0.23	0.12	0.29	0.11	0.27	0.14	0.28
PDO#2	Vehicle	1.44	1.97	1.76	1.68	2.17	2.46	1.82	1.37	2.16	1.64	2.04	1.74	2.38	1.32	1.97
	MRTX1133	1.21	1.57	2.17	2.06	1.65	1.85	2.02	1.68	1.88	1.97	1.47	2.31	1.31	1.47	1.84
Supplementary Figure 1L
Tumor Mass（g）		1	2	3	4	5
PDX#1	Vehicle	0.63	0.66	0.75	0.92	0.71
	MRTX1133	0.13	0.16	0.34	0.29	0.11
PDX#2	Vehicle	1.47	1.22	1.11	1.17	1.42
	MRTX1133	1.01	0.98	1.13	0.95	1.37

## Sheet: Supplementary Figure 2
Supplementary Figure 2B
Tumor Mass（g）		1	2	3	4	5
Hdac5(WT)	Vehicle	0.83	0.91	1.12	0.97	0.75
	HRS-4642	0.16	0.21	0.17	0.05	0.08
Hdac5(KO)	Vehicle	1.25	1.48	1.19	1.35	1.28
	HRS-4642	0.96	1.07	1.28	1.17	1.13
Supplementary Figure 2E
HDAC5（H-Score）		1			2			3			4			5
Hdac5(WT)	Vehicle	2.83	2.19	1.72	2.41	2.39	2.09	1.59	1.51	2.75	1.86	2.34	1.37	1.94	2.63	1.74
	HRS-4642	1.98	2.81	2.56	1.64	1.97	2.21	1.29	2.75	2.17	2.68	2.34	2.22	1.82	2.32	1.64
Hdac5(KO)	Vehicle	0.17	0.33	0.15	0.09	0.24	0.21	0.36	0.48	0.39	0.11	0.27	0.19	0.69	0.75	0.14
	HRS-4642	0.13	0.11	0.23	0.19	0.77	0.29	0.12	0.31	0.17	0.53	0.33	0.25	0.22	0.28	0.55
Ki67（H-Score）		1			2			3			4			5
Hdac5(WT)	Vehicle	1.27	1.68	1.95	2.06	1.45	2.16	1.15	2.33	1.02	1.21	1.71	1.89	1.75	2.12	1.64
	HRS-4642	0.48	0.16	0.55	0.28	0.26	0.36	0.31	0.19	0.06	0.25	0.11	0.79	0.13	0.28	0.14
Hdac5(KO)	Vehicle	1.88	2.69	2.53	1.93	1.75	2.88	2.14	2.17	2.58	2.57	2.37	2.67	2.07	2.92	2.24
	HRS-4642	2.36	2.06	2.41	1.96	2.89	2.25	2.72	2.02	1.79	1.58	2.15	2.07	2.64	2.01	2.37
Supplementary Figure 2G								Supplementary Figure 2J
Tumor Mass（g）		1	2	3	4	5		HDAC5（H-Score）		1			2			3			4			5
PDX#1	Vehicle	1.22	0.94	1.13	1.06	0.97		PDX1	Vehicle	2.46	1.31	1.89	1.72	1.84	2.23	2.15	2.37	2.02	1.77	1.44	2.17	1.51	1.46	1.67
	GFH-375	0.24	0.29	0.11	0.07	0.16			GFH-375	2.18	1.99	1.72	2.43	2.26	2.31	1.61	1.43	1.57	1.68	2.09	1.93	1.88	2.19	1.79
PDX#2	Vehicle	1.72	1.58	1.64	1.36	1.39		PDX2	Vehicle	0.69	0.42	0.19	0.36	0.41	0.56	0.65	0.25	0.73	0.56	0.35	0.62	0.37	0.15	0.45
	GFH-375	1.63	1.59	1.26	1.35	1.47			GFH-375	0.39	0.53	0.28	0.18	0.37	0.48	0.26	0.64	0.72	0.52	0.36	0.28	0.16	0.43	0.35
								Ki67（H-Score）		1			2			3			4			5
Supplementary Figure 2H								PDX1	Vehicle	1.05	1.47	1.21	0.85	1.38	1.16	0.77	1.43	0.72	1.37	1.03	0.89	0.95	0.97	1.27
PDX#1-Vehicle	Tumor-1	Tumor-2	Tumor-3	Tumor-4	Tumor-5				GFH-375	0.07	0.12	0.36	0.27	0.17	0.22	0.08	0.11	0.36	0.24	0.27	0.39	0.21	0.04	0.23
Day 0	95.2875	109.33	133.12	130.696	99.238			PDX2	Vehicle	1.81	1.75	1.56	1.73	1.18	1.86	1.51	1.26	1.93	1.31	1.22	1.69	1.39	1.07	2.03
Day 3	101.92	128.774	143.65	140.899	123.008				GFH-375	1.38	1.31	1.87	1.66	1.74	1.64	1.52	1.08	1.01	1.26	1.62	0.94	1.53	1.61	1.76
Day 6	138.384	163.35	168.776	173.4	166.464
Day 9	239.704	195.201	202.176	239.704	219.375
Day 12	295.856	222.912	239.704	324.576	252.486
Day 15	347.612	305.942	313.992	388.8	285.403
Day 18	432.45	376.248	352.352	484.563	340.216
Day 21	535	456.192	437.712	606.375	470.45
Day 24	664.848	584.325	572.886	727.552	567.582
Day 27	863.821	780.275	740.602	930.25	814.495
Day 30	1021.21	960.018	984.064	1098.31	1024
PDX#1-GFH-375	Tumor-1	Tumor-2	Tumor-3	Tumor-4	Tumor-5
Day 0	111.6	92.2625	98.784	100.92	117.211
Day 3	117.211	104.284	109.33	113.4	124.93
Day 6	125.023	128.774	124.653	124.93	139.264
Day 9	143.65	147.875	147.456	149.987	156.816
Day 12	171.396	168.338	163.35	171.088	178.538
Day 15	196.992	196.599	185.679	186.2	202.176
Day 18	219.375	224.516	207.36	202.176	219.04
Day 21	255.881	258.57	242.592	227.812	246.054
Day 24	296.227	305.942	275.2	239.704	258.57
Day 27	329.122	376.248	302.58	292.494	284.8
Day 30	384.75	442.225	356.224	325.125	316.894
PDX#2-Vehicle	Tumor-1	Tumor-2	Tumor-3	Tumor-4	Tumor-5
Day 0	99.238	109.652	93.775	104.43	102.602
Day 3	128.992	141.538	109.652	133.12	130.977
Day 6	178.85	189.037	134.946	202.502	183.75
Day 9	236.816	268.8	191.558	262.4	289.132
Day 12	306.561	328.737	317.9	328.737	343.914
Day 15	380.208	414.736	423.2	479.232	463.89
Day 18	459.472	572.886	567.582	567.018	617.4
Day 21	629.216	683.158	683.65	727.552	759.756
Day 24	828.184	819.95	906.304	915.062	984.064
Day 27	1167.47	1130.5	1122.3	1202.26	1176.12
Day 30	1471.97	1399.73	1371.79	1440.6	1492.14
PDX#2-GFH-375	Tumor-1	Tumor-2	Tumor-3	Tumor-4	Tumor-5
Day 0	102.602	117.211	104.284	92.512	97.47
Day 3	126.852	133.12	130.977	128.774	132.962
Day 6	164.152	178.85	183.75	183.75	171.088
Day 9	231.04	249.444	231.04	289.132	224.516
Day 12	289.132	303.116	306.561	343.914	305.942
Day 15	415.152	380.7	372.287	414.736	392.85
Day 18	494.606	535.553	515	551.412	509.012
Day 21	594.104	617.4	670.68	683.65	617.4
Day 24	835.029	820.816	922.808	841.873	786.887
Day 27	1140.75	1046.88	1081.34	1046.88	1048.38
Day 30	1391.11	1342.6	1441.73	1361.65	1352.12

[truncated: 16 more sheets: Supplementary Figure 3, Supplementary Figure 5, Supplementary Figure 6, Supplementary Figure 7, Supplementary Figure 11, Supplementary Figure 12, Supplementary Figure 13, Supplementary Figure 14, Supplementary Figure 15, Supplementary Figure 16, Supplementary Figure 17, Supplementary Figure 18, Supplementary Figure 19, Supplementary Figure 20, Supplementary Figure 21, Supplementary Figure 22]
